# Supplementary material for: Recombination Analysis of Non-Poliovirus Members of the Enterovirus C Species: Restriction of Recombination Events to Members of the Same 3DPol Cluster
Source: Viruses. 2020 Jun 30;12(7):706. doi: 10.3390/v12070706 (PMC7412211; doi:10.3390/v12070706)
Supplement: Supplementary file 1 [file viruses-12-00706-s001.zip]

Archive with 4 entries (3 files):
- viruses-854216.suppl zip/
- viruses-854216.suppl zip/Sfig1.pdf
- viruses-854216.suppl zip/Sfig2.pdf
- viruses-854216.suppl zip/viruses-854216 supplementary legend.pdf
